# Supplementary material for: Influence of Chabazite Zeolite Foliar Applications Used for Olive Fruit Fly Control on Volatile Organic Compound Emission, Photosynthesis, and Quality of Extra Virgin Olive Oil
Source: Plants (Basel). 2024 Feb 29;13(5):698. doi: 10.3390/plants13050698 (PMC10935066; doi:10.3390/plants13050698)
Supplement: Supplementary file 1 [file plants-13-00698-s001.zip › Supplementary Table S1.xlsx]

## Sheet: Foglio1
	Table S1 Element characterization of soil samples. Treatments: natural zeolite (NZ), zeolite enriched with ammonium (EZ) and Spyntor-Fly® (SF). Different letters in the same column indicate significant differences ( P < 0.05) according to the HSD test.
	treataments	pH	EC	NH4	NO2	NO3	DIN	PO4	SO4	Fl	Cl	Br	Rb	Sr	Zr	Nb	La	Ce	Pr	Nd	Sm	Eu	Gd	Tb	Dy	Y	Ho	Er	Tm	Yb	Lu_mea	Hf	Ta	Th	U
	SF	7.22±0.17 ab	80.45±5.3 a	19.68±5.13 a	0.01±0.01 a	0.27±0.08 a	19.96±5.07 a	0.24±0.19 a	0.16±0.07 a	0.23±0.11 a	1.44±0.46 a	0.01±0 a	31.89±2.12 a	11.04±1.75 a	6.23±0.74 ab	25.04±1.1 ab	90.76±2.78 ab	74.47±3.7 a	56.26±1.91 ab	43.7±1.29 ab	27.18±0.39 ab	15.74±0.2 ab	17.81±0.22 b	16.79±0.25 b	12.04±0.16 b	11.03±0.83 a	10.58±0.16 b	9.68±0.15 b	9.86±0.24 ab	9.04±0.16 b	8.9±0.27 a	7.51±1.06 a	43.98±0.55 a	279.55±13.03 a	219.69±20.04 a
	NZ	6.94±0.3 b	47.53±2.93 b	20.34±4.04 a	0.01±0.01 a	0.12±0.06 a	20.48±3.97 a	0.1±0.07 a	0.15±0.03 a	0.26±0.03 a	3.22±2.12 a	0±0 ab	35.89±2.38 a	10.54±0.55 a	7.68±0.89 a	28.59±2.54 a	116.45±10.98 a	91.84±5.71 a	69.32±4.56 a	53.99±3.21 a	33.56±1.63 a	19.16±1.14 a	21.57±1.11 a	20.29±1.01 a	14.31±0.65 a	12.51±1.04 a	12.61±0.74 a	11.49±0.88 a	11.94±1 a	11.36±1.06 a	10.87±1.13 a	9.27±1.28 a	46.38±5.62 a	376.78±40.68 a	300.69±44.82 a
	EZ	7.62±0.04 a	87.33±5.69 a	18.01±4 a	0.01±0.01 a	0.18±0.16 a	18.19±4 a	0.12±0.06 a	0.19±0.05 a	0.11±0.03 a	1.78±0.28 a	0±0 b	22.69±2.23 b	12.45±1.2 a	4.4±0.89 b	21.32±2.71 b	66.49±14.57 b	54.39±10.56 b	42.4±8.33 b	33.56±6.74 b	21.45±4.51 b	12.19±2.72 b	14.55±3.12 c	14.22±3.08 b	10.33±2.26 b	10.24±2.06 a	9.03±1.97 b	8.39±1.78 b	8.35±1.85 b	7.26±1.95 b	7.45±1.73 a	5.31±1.22 a	76.45±43.78 a	189.59±55.26 a	188.2±40.22 a
