# Supplementary material for: Influence of Chabazite Zeolite Foliar Applications Used for Olive Fruit Fly Control on Volatile Organic Compound Emission, Photosynthesis, and Quality of Extra Virgin Olive Oil
Source: Plants (Basel). 2024 Feb 29;13(5):698. doi: 10.3390/plants13050698 (PMC10935066; doi:10.3390/plants13050698)
Supplement: Supplementary file 1 [file plants-13-00698-s001.zip › Supplementary Table S2.xlsx]

## Sheet: Tabelle1
	Table S2 Element characterization of leaves submitted to tested treatments natural zeolite (NZ), zeolite enriched with ammonium (EZ) and Spyntor-Fly® (SF). Different letters in the same column indicate significant differences (P < 0.05) according to the HSD test.
	treataments	Li	Be	B	Na	Mg	Al	P	K	Ca	Sc	Ti	V	Cr	Mn	Fe	Co	Ni	Cu	Zn	Ga	As	Se	Rb	Sr	Mo	Cd	Sn	Sb	Ba
	SF	0.06±0.02 a	0.003±0.002 b	14.57±0.63 a	33.4±17.3 a	1681.73±200.28 a	14.33±2.77 b	1833.75±33.37 ab	8045.28±104.4 ab	20723.38±2366.76 a	0.06±0 b	8.8±1.01 b	0.03±0.01 b	0.43±0.35 a	34.35±2.37 a	73.62±2.93 a	0.02±0 a	1.05±0.76 a	6.4±1.29 a	15.14±1.67 a	0.01±0 b	0.02±0 b	0.08±0.05 a	6.18±0.94 a	42.73±3.29 a	0.45±0.16 b	0.02±0.01 a	0.04±0 a	0.01±0 b	7.88±2.3 a
	NZ	0.12±0.03 a	0.014±0.003 a	12.74±0.53 a	65.26±32.54 a	1429.35±27.76 ab	74.92±9.86 a	1488.72±144.02 b	7253.2±282.78 b	16407.01±535.36 b	0.05±0 b	9.61±0.61 b	0.11±0.02 a	0.58±0.72 a	30.82±6.1 a	81.1±13.91 a	0.03±0.01 a	1.22±0.59 a	8.14±0.99 a	14.84±2.31 a	0.06±0.01 a	0.03±0.01 ab	0.02±0 b	4.55±0.67 a	44.27±2.07 a	0.59±0.03 ab	0.01±0 b	0.04±0.01 a	0.01±0 b	11.1±1.95 a
	EZ	0.1±0.03 a	0.015±0.007 a	13.56±1.82 a	23.59±8.04 a	1285.19±139.8 b	113.87±31.66 a	2086.59±581.59 a	8621.43±556.45 a	20430.19±1491.9 ab	0.07±0.01 a	12.71±0.66 a	0.18±0.05 a	0.42±0.29 a	34.84±6.89 a	103.43±13.51 a	0.03±0 a	0.58±0.08 a	8.28±3.51 a	14.3±2.28 a	0.07±0.02 a	0.04±0.01 a	0.03±0.01 b	2.23±0.52 b	45.53±2.77 a	1.2±0.39 a	0.01±0 ab	0.04±0 a	0.02±0 a	7.36±1.4 a
